# Supplementary material for: Prevalence of Excess Sodium Intake and Their Corresponding Food Sources in Adults from the 2017–2018 Brazilian National Dietary Survey
Source: Nutrients. 2022 Sep 28;14(19):4018. doi: 10.3390/nu14194018 (PMC9571186; doi:10.3390/nu14194018)
Supplement: Supplementary file 1 [file nutrients-14-04018-s001.zip]

Archive with 1 entries (1 files):
- nutrients-1932325-supplementary.pdf
